# Supplementary material for: Comparison of the Diagnostic Accuracy of Three Rapid Tests for the Serodiagnosis of Hepatic Cystic Echinococcosis in Humans
Source: PLoS Negl Trop Dis. 2016 Feb 12;10(2):e0004444. doi: 10.1371/journal.pntd.0004444 (PMC4752287; doi:10.1371/journal.pntd.0004444)
Supplement: S1 Table — (XLS) [file pntd.0004444.s003.xls]

## Sheet: Data
Sample ID	Serum code	Stage	ELISA_OD	Vircell_POSNEG	Vircell_intensity	ADAMU_POSNEG	Unibio_POSNEG	Unibio_dots	Unibio_intensity	Vircell_2_POSNEG	Vircell_2_intensity	ADAMU_2POSNEG	Unibio_2_POSNEG	Unibio_2_dots	Unibio_2_intensity	date of birth	ABZ Treatment	start	end	length (days)	Date of sampling	Max cyst diameter in mm
1	1978	CE1	4.051	1	3	1	1	3	1	1	3	1	1	3	2	2010-07-30	no				2014-04-15	39
2	1939	CE1	4.1	x	x	0	1	1	1	0	0	0	0	0	0	1959-06-10	no				2014-02-27	43
3	1562	CE1	9.49	1	3	1	1	1	3	1	3	1	1	1	2	1949-06-05	no				2012-03-23	67
4	1988	CE1	3.99	1	2	1	1	1	1							1946-01-01	no				2014-04-18	31
5	1627	CE1	7.44	1	2	0	1	3	1							1957-08-15	no				2012-09-13	133
6	1512	CE1	1.72	0	0	0	0	0	0							1971-05-18	no				2011-11-03	50
7	1217	CE1	0.5	0	0	1	0	0	0							1960-01-04	no				2010-04-15	62
8	1963	CE2	4.88	1	3	1	1	1	2							1985-05-31	no				2014-03-28	67
9	1895	CE2	1.25	1	0.5	1	1	2	1							1965-08-04	yes	2011-01-11	2011-01-28	27	2013-11-22	47
10	1800	CE2	2.62	1	0.5	0	1	1	1							1962-04-04	no				2013-05-30	46
11	1757	CE2	5.71	1	3	1	1	1	3							1977-01-01	no				2013-03-21	60
12	1697	CE2	6.09	1	3	1	1	1	3							1976-05-31	no				2012-11-29	58
14	1656	CE2	5.2	1	2	1	1	1	2							1955-12-09	no				2012-09-28	34
15	1652	CE2	1	0	0	0	1	2	1							1986-10-22	no				2012-09-27	65
16	1589	CE2	7.24	1	3	1	1	1	2	1	3	1	1	1	1	1985-01-01	no				2012-05-25	100
17	1549	CE2	10.68	1	2	1	1	3	3							1975-05-23	no				2012-02-03	81
18	2084	CE3a	2.14	1	1	1	1	1	1							1998-12-15	no				2014-11-20	62
19	2083	CE3a	6.32	1	2	1	1	1	2							1981-01-30	no				2014-11-18	51
20	2003	CE3a	5.1	1	2	1	1	3	2							1993-12-23	yes	2013-08-01	2013-11-01	90	2014-05-22	11
21	1977	CE3a	7.41	1	3	1	1	1	1							1972-11-21	no				2014-04-11	66
22	1956	CE3a	1.24	1	0.5	0	1	1	1							1949-05-09	no				2014-03-21	48
23	1897	CE3a	7.03	1	3	1	1	1	3							1949-06-05	yes	2012-03-19	2012-09-19	180	2013-11-28	59
24	1768	CE3a	2.28	1	2	1	1	2	1							1975-11-25	yes	2012-01-01	2013-01-01	365	2013-04-05
25	1792	CE3a	4.219	1	2	1	1	1	2							1949-09-13	yes	2012-02-06	2013-02-06	365	2013-05-16	85
13	2120	CE3b	1.74	1	1	1	1	1	3							1947-07-17	no				2015-03-06	51
26	2091	CE3b	5.041	1	1	1	1	1	1	1	1	1	1	1	1	1935-12-10	no				2014-11-28	95
27	2089	CE3b	6.99	1	2	1	1	1	2	1	2	1	1	1	2	1947-06-10	no				2014-11-27	69
28	2064	CE3b	2.162	1	0.5	0	1	1	2							1951-11-07	no				2014-10-10	90
29	2056	CE3b	0.69	0	0	0	0	0	0							1955-12-04	no				2014-10-02	45
30	2046	CE3b	4.93	1	3	1	1	1	3							1944-03-13	yes	2012-11-22	2013-02-22	90	2014-09-26	67
31	2045	CE3b	0.659	1	0.5	0	0	0	0							1984-07-21	yes	2011-06-30	2011-09-30	90	2014-09-26	70
32	2035	CE3b	2.725	1	0.5	0	1	2	0.5	1	0.5	0	1	2	0.5	1957-08-20	no				2014-08-07	53
33	2027	CE3b	17.76	1	3	0	1	1	1	1	2	1	1	1	0.5	1942-02-26	no				2014-07-24	120
35	2108	CE3b	1.687	1	3	1	1	1	2							1966-01-01	no				2014-07-24	65
36	1987	CE3b	4.77	1	2	1	1	1	2							1944-04-21	no				2015-02-04	107
37	1983	CE3b	6.27	1	3	1	1	1	3							1954-10-30	yes	1993-11-30	1993-12-31	30	2014-04-18	70
38	1970	CE3b	1.65	1	1	1	1	3	2							1964-06-02	no				2014-04-17	38
39	1965	CE3b	1.26	1	2	1	1	1	1							1949-07-01	no				2014-04-03	63
40	2095	CE4	6.7	1	2	1	1	1	2	1	1	1	1	1	2	1971-09-17	no				2014-04-02	106
41	2093	CE4	0.491	0	0	0	1	2	0.5							1954-10-30	no				2014-12-12	73
42	2092	CE4	0.448	0	0	0	0	0	0							1970-03-26	no				2014-11-28	54
43	2087	CE4	2.592	1	0.5	0	1	2	1							1983-09-14	no				2014-11-28	85
44	2082	CE4	0.62	0	0	0	0	0	0							1977-07-31	no				2014-11-27	77
45	2081	CE4	0.98	1	1	1	1	1	1							1951-12-08	no				2014-11-18	68
46	2080	CE4	1.486	0	0	0	1	1	1							1973-10-26	no				2014-11-13	40
47	2079	CE4	2.606	1	2	1	1	1	1							1977-06-11	yes	2005-06-01	2005-08-03	90	2014-11-13	70
48	2074	CE4	0.901	1	0.5	0	0	0	0							1976-08-04	yes	2013-01-01	2013-07-01	180	2014-11-13	49
49	2066	CE4	1.485	0	0	0	0	0	0							1969-07-22	yes	2008-07-17	2009-05-07	300	2014-10-31	70
34	2025	CE5	0.38	0	0	0	0	0	0							1965-08-01	no				2014-10-10	30
50	2048	CE5	0.28	1	3	1	1	1	2							1937-12-07	no				2014-09-26	87
51	2099	CE5	0.32	0	0	0	0	0	0							1932-10-08	no				2015-01-08	23
52	2090	CE5	0.62	0	0	0	0	0	0							1948-12-05	no				2014-11-28	70
53	2075	CE5	2.107	0	0	0	0	0	0							1934-06-13	no				2014-10-24	57
54	2072	CE5	0.541	0	0	0	0	0	0							1990-01-05	no				2014-10-17	65
55	2065	CE5	0.729	1	0.5	1	0	0	0	1	0.5	0	0	0	0	1947-04-02	no				2014-10-10	72
56	2059	CE5	0.626	1	3	1	1	3	1	1	3	1	1	3	1	1962-12-05	no				2014-10-09	49
57	2013	CE5	0.7	0	0	0	1	2	0.5							1969-11-08	no				2014-06-20	54
58	2010	CE5	0.92	1	2	1	0	0	0							1952-07-06	no				2014-06-17	90
59	1999	CE5	1.41	1	0.5	0	0	0	0							1950-04-03	no				2014-05-15	25
60	2068	NP	0.13	0	0	0	0	0	0							1961-12-01	no				2014-10-15	60
61	2067	NP	0.526	0	0	0	1	2	0.5							1943-02-12	no				2014-10-10	17
62	2110	NP	0.69	1	0.5	0	0	0	0	1	0.5	0	1	2	0.5	1971-01-16	no				2015-02-20
63	2053	NP	4.239	0	0	0	1	1	1							1974-01-17	no				2014-10-02	65
64	2041	NP	0.335	0	0	0	0	0	0							1946-01-16	no				2014-09-18	23
65	2037	NP	0.237	0	0	0	0	0	0	0	0	0	0	0	0	1968-04-24	no				2014-08-08	28
66	2034	NP	0.425	0	0	0	1	2	0.5	0	0	0	1	2	0.5	1970-02-06	no				2014-08-07	10
67	2033	NP	0.359	0	0	0	0	0	0							1943-03-30	no				2014-08-07	7
68	2032	NP	0.39	0	0	0	1	2	0.5							1944-07-16	no				2014-08-07	24
69	2031	NP	0.122	0	0	0	0	0	0							1949-04-06	no				2014-08-07	33
70	2109	NP	0.143	0	0	0	0	0	0	0	0	1	0	0	0	1995-09-28	no				2015-02-13	75
71	2106	NP	0.075	0	0	0	0	0	0							1977-06-27	no				2015-02-12	50
72	2022	NP	0.42	0	0	0	0	0	0	0	0	0	0	0	0	1988-04-22	no				2014-07-10	74
73	2011	NP	0.24	0	0	0	0	0	0							1941-02-01	no				2014-06-19	18
74	2004	NP	0.28	0	0	0	0	0	0							1963-08-27	no				2014-05-23	115
75	2001	NP	0.36	0	0	0	0	0	0							1956-02-24	no				2014-05-16	60
76	2000	NP	0.28	0	0	0	0	0	0							1943-08-14	no				2014-05-16	31
77	1991	NP	0.629	0	0	0	1	2	0.5							1975-09-20	no				2014-05-08	25
78	1997	NP	0.73	0	0	0	1	2	0.5							1950-03-03	no				2014-05-15	11
79	1995	NP	0.534	0	0	0	0	0	0							1980-04-15	no				2014-05-09	41
80	1969	NP	0.33	0	0	0	0	0	0							1945-09-02	no				2014-04-03	40
81	1968	NP	0.75	0	0	0	1	2	0.5							1937-06-09	no				2014-04-03	43
82	1960	NP	0.14	0	0	0	0	0	0							1941-11-11	no				2014-03-27	50
83	2015	NP	0.54	0	0	0	0	0	0							1966-04-25	no				2014-06-26	47
84	1998	NP	0.25	0	0	0	0	0	0							1998-07-26	no				2014-05-15	43

## Sheet: Coding
Vircell	X	invalid			Activity_group	Active=1	CE1, CE2, CE3a, CE3b
lot 14VRHYD001 e 002	0	neg				Inactive=2	CE4, CE5
	0.5	low				Non parasitic=3
	1
	2
	3	high
					_POSNEG	Positive=1
Adamu	x	invalid				Negative=0
Lot 150101	0	neg				Invalid=x
	1	pos
			Dots interpretation
Unibio	x	invalid	no control dot
lot not indicated by producer	y	alveolar	Control dot + A or B together with D
	2	echino genus	Control + A o B w/o C o D
	3	echino alv+gran	All dots
	0	neg	Only control dot
	1	pos granulosus	Control + A o B together with C
	( )	see vircell colour intensity
		POSNEG	pos=1or2or3
